# Supplementary material for: The protozoan parasite Toxoplasma gondii encodes a gamut of phosphodiesterases during its lytic cycle in human cells
Source: Comput Struct Biotechnol J. 2020 Nov 21;18:3861–76. doi: 10.1016/j.csbj.2020.11.024 (PMC7720076; doi:10.1016/j.csbj.2020.11.024)
Supplement: Supplementary data 2 [file mmc2.xlsx]

## Sheet: Table S1
Apicomplexan PDEs	Designation	Organism	Accession Number
	TgPDE1	Toxoplasma gondii	TGGT1_202540
	TgPDE2	Toxoplasma gondii	TGGT1_293000
	TgPDE3	Toxoplasma gondii	TGGT1_233065
	TgPDE4	Toxoplasma gondii	TGGT1_229405
	TgPDE5	Toxoplasma gondii	TGGT1_220420
	TgPDE6	Toxoplasma gondii	TGGT1_266920
	TgPDE7	Toxoplasma gondii	TGGT1_280410
	TgPDE8	Toxoplasma gondii	TGGT1_318675
	TgPDE9	Toxoplasma gondii	TGGT1_241880
	TgPDE10	Toxoplasma gondii	TGGT1_272650
	TgPDE11	Toxoplasma gondii	TGGT1_224840
	TgPDE12	Toxoplasma gondii	TGGT1_310520
	TgPDE13	Toxoplasma gondii	TGGT1_257080
	TgPDE14	Toxoplasma gondii	TGGT1_228500
	TgPDE15	Toxoplasma gondii	TGGT1_233040
	TgPDE16	Toxoplasma gondii	TGGT1_258508
	TgPDE17	Toxoplasma gondii	TGGT1_257945
	TgPDE18	Toxoplasma gondii	TGGT1_226755
	PfPDEα	Plasmodium falciparum	PF3D7_1209500
	PfPDEβ	Plasmodium falciparum	PF3D7_1321500
	PfPDEγ	Plasmodium falciparum	PF3D7_1321600
	PfPDEδ	Plasmodium falciparum	PF3D7_1470500
	EtPDE1	Eimeria tenella	ETH_00038075
	EtPDE2	Eimeria tenella	ETH_00002270
	EtPDE3	Eimeria tenella	ETH_00020280
	EtPDE4	Eimeria tenella	ETH_00011905
	EtPDE5	Eimeria tenella	ETH_00030720
	EtPDE6	Eimeria tenella	ETH_00022545
	EtPDE7	Eimeria tenella	ETH_00003655
	EtPDE8	Eimeria tenella	ETH_00011900
	EtPDE9	Eimeria tenella	ETH_00005975
	EtPDE10	Eimeria tenella	ETH_00020285
	EtPDE11	Eimeria tenella	ETH_00018160
	EtPDE12	Eimeria tenella	ETH_00012515
	EtPDE13	Eimeria tenella	ETH_00039715
	EtPDE14	Eimeria tenella	ETH_00016360
	EtPDE15	Eimeria tenella	ETH_00005055
Human PDEs	HsPDE1A	Homo sapiens	P54750-1
	HsPDE1B	Homo sapiens	Q01064-1
	HsPDE1C	Homo sapiens	Q14123-1
	HsPDE2A	Homo sapiens	O00408-1
	HsPDE3A	Homo sapiens	Q14432-1
	HsPDE3B	Homo sapiens	Q13370-1
	HsPDE4A	Homo sapiens	P27815-1
	HsPDE4B	Homo sapiens	Q07343-1
	HsPDE4C	Homo sapiens	Q08493-1
	HsPDE4D	Homo sapiens	Q08499-1
	HsPDE5A	Homo sapiens	O76074-1
	HsPDE6A	Homo sapiens	P16499-1
	HsPDE6B	Homo sapiens	P35913-1
	HsPDE6C	Homo sapiens	P51160-1
	HsPDE7A	Homo sapiens	Q13946-1
	HsPDE7B	Homo sapiens	Q9NP56-1
	HsPDE8A	Homo sapiens	O60658-1
	HsPDE8B	Homo sapiens	O95263-1
	HsPDE9A	Homo sapiens	O76083-1
	HsPDE10A	Homo sapiens	Q9Y233-1
	HsPDE11A	Homo sapiens	Q9HCR9-1
