# Supplementary material for: The protozoan parasite Toxoplasma gondii encodes a gamut of phosphodiesterases during its lytic cycle in human cells
Source: Comput Struct Biotechnol J. 2020 Nov 21;18:3861–76. doi: 10.1016/j.csbj.2020.11.024 (PMC7720076; doi:10.1016/j.csbj.2020.11.024)
Supplement: Supplementary data 3 [file mmc3.xlsx]

## Sheet: smHA tagging of 18 TgPDEs
Primer Name	Primer Sequence (5'-3')	Target Plasmid/Construct
CRISPR sgRNA targeting the 3'UTR of TgPDE1-18
TgPDE1-sgRNA-3´IT-F	ATCCTGAAAGCGTTCACTGCGTTTTAGAGCTAGAAATAGC	pU6-Cas9-UPRTsgRNA
TgPDE2-sgRNA-3´IT-F	AAAGTGTGAATGGCACATCG GTTTTAGAGCTAGAAATAGC	pU6-Cas9-UPRTsgRNA
TgPDE3-sgRNA-3´IT-F	ATAAAAACGGGGCGGTCGAAGTTTTAGAGCTAGAAATAGC	pU6-Cas9-UPRTsgRNA
TgPDE4-sgRNA-3´IT-F	ACCGGAAAACTGGTCTTGACGTTTTAGAGCTAGAAATAGC	pU6-Cas9-UPRTsgRNA
TgPDE5-sgRNA-3´IT-F	GCTGTCAGCGAACGCAAATCGTTTTAGAGCTAGAAATAGC	pU6-Cas9-UPRTsgRNA
TgPDE6-sgRNA-3´IT-F	ACAACGACGCCGTAAAGGTTGTTTTAGAGCTAGAAATAGC	pU6-Cas9-UPRTsgRNA
TgPDE7-sgRNA-3´IT-F	GTAAAGCAGTGCCCTGAGAAGTTTTAGAGCTAGAAATAGC	pU6-Cas9-UPRTsgRNA
TgPDE8-sgRNA-3´IT-F	GATGGCACCAGAAGAATTCAGTTTTAGAGCTAGAAATAGC	pU6-Cas9-UPRTsgRNA
TgPDE9-sgRNA-3´IT-F	GCACAGTGTCAAGAACCTGAGTTTTAGAGCTAGAAATAGC	pU6-Cas9-UPRTsgRNA
TgPDE10-sgRNA-3´IT-F	GAGATGAACCATGACACTCGGTTTTAGAGCTAGAAATAGC	pU6-Cas9-UPRTsgRNA
TgPDE11-sgRNA-3´IT-F	ACAGGCATTGGAACGCACGAGTTTTAGAGCTAGAAATAGC	pU6-Cas9-UPRTsgRNA
TgPDE12-sgRNA-3´IT-F	AAATGTCCTGCACCTGCCAGGTTTTAGAGCTAGAAATAGC	pU6-Cas9-UPRTsgRNA
TgPDE13-sgRNA-3´IT-F	GATCTACCAACAGCCATTTGGTTTTAGAGCTAGAAATAGC	pU6-Cas9-UPRTsgRNA
TgPDE14-sgRNA-3´IT-F	ATAGATCGATGGATCGTTTG GTTTTAGAGCTAGAAATAGC	pU6-Cas9-UPRTsgRNA
TgPDE15-sgRNA-3´IT-F	GGTATTACGAAGAGGATGACGTTTTAGAGCTAGAAATAGC	pU6-Cas9-UPRTsgRNA
TgPDE16-sgRNA-3´IT-F	GCGTTCCGCATTCAGCTCAA GTTTTAGAGCTAGAAATAGC	pU6-Cas9-UPRTsgRNA
TgPDE17-sgRNA-3´IT-F	GACGGCTGACGGTAAATTCTGTTTTAGAGCTAGAAATAGC	pU6-Cas9-UPRTsgRNA
TgPDE18-sgRNA-3´IT-F	AAACGAAGTTGGCCCGAGACGTTTTAGAGCTAGAAATAGC	pU6-Cas9-UPRTsgRNA
TgPDEx-sgRNA-3´IT-R (common to all above Forward primers)	AACTTGACATCCCCATTTAC	pU6-Cas9-UPRTsgRNA
Making of the pTUB1-YFP-smHA-HXGPRT Plasmid
smHA-NheI-F1	CTCATCGCTAGCAAGGGCTCGGGCTCGA	pLIC-smHA-CAT
smHA-NdeI-R1	CTCATCCATATGTTAAGCGTAGTCCGGG
Crossover Sequences (COS) for 3´-Insertional Tagging (3'IT)
TgPDE1-smHA-COS-F	CTACTCAGCTGCAGAAAAACAGGTGTGTACCTTTGATTATCTTCCCCACCGGCTCGACGAGGATGTACCC	pTUB1-YFP-smHA-HXGPRT
TgPDE1-smHA-COS-R	ATCATTATCGCGGAAGGGCACCGTTCGTGTGCGGCATCCTAGTGTTTTTGATAGGGCGAATTGGAGCTCC
TgPDE2-smHA-COS-F	CACTAGAGGCAAATCAGAAGAACCTCATGCAAAAACTGGACAAAAGTGATGGCTCGACGAGGATGTACCC	pTUB1-YFP-smHA-HXGPRT
TgPDE2-smHA-COS-R	ATTTGTAAACATTGAAGCGGTGGATATTCACACATCCCGATACTGTAGTCATAGGGCGAATTGGAGCTCC
TgPDE3-smHA-COS-F	TGTCTCTCAGAAACAAATGGAAATCCATCATCGATGGGCATGAACGTCGGGGCTCGACGAGGATGTACCC	pTUB1-YFP-smHA-HXGPRT
TgPDE3-smHA-COS-R	AAGAAATTCATGTGCATGCACTCGACGCATTCTCACGGATGAGCCGAGCA ATAGGGCGAATTGGAGCTCC
TgPDE4-smHA-COS-F	CCGGTGTGCCGGAGCTCCGGGCCAACGCGAATCCATTATCGGAGGTCGAC GGCTCGACGAGGATGTACCC	pTUB1-YFP-smHA-HXGPRT
TgPDE4-smHA-COS-R	GTGGCTGGGGAAACACAGATTCGATATGATGCAATGTCGTGAGTGGGGTC ATAGGGCGAATTGGAGCTCC
TgPDE5-smHA-COS-F	GAATCGAGTGGAACTCTGCTGAGGCCCTGCAGGAAGGATTTAAAACGGTC GGCTCGACGAGGATGTACCC	pTUB1-YFP-smHA-HXGPRT
TgPDE5-smHA-COS-R	TGGTGGCGAAGTGCTTGGACACGGGTTCGGGTTCGAGCAGCTTTTTCTTG ATAGGGCGAATTGGAGCTCC
TgPDE6-smHA-COS-F	GATCCGACGGCAACACTCCGTGTGGTGGCGAGGCAAACACCTTGGAGTCGGGCTCGACGAGGATGTACCC	pTUB1-YFP-smHA-HXGPRT
TgPDE6-smHA-COS-R	TCAAAAATCAGACAAAATTCTGTCGCGAAAAGTAGACACGACAGCGTCGCATAGGGCGAATTGGAGCTCC
TgPDE7-smHA-COS-F	AAGAGCGCCGGGCTTCTCTGGAACCGGCTGGTCTAGAAGTTGGAGGAGCGGGCTCGACGAGGATGTACCC	pTUB1-YFP-smHA-HXGPRT
TgPDE7-smHA-COS-R	AAGCGCCCGTTCAACAGATAATCCGGCTGTCTGTCTCTTCTCTCTTGGGTATAGGGCGAATTGGAGCTCC
TgPDE8-smHA-COS-F	CCCTTGAGTGTTTTACATCGAATAGTCTTTTCGATGGGCTTAATCGGTCC GGCTCGACGAGGATGTACCC	pTUB1-YFP-smHA-HXGPRT
TgPDE8-smHA-COS-R	CTGTAGTCTAGCGTTTGTCTGCGCGACAGCCATTAGACGTTCACCTCTCTATAGGGCGAATTGGAGCTCC
TgPDE9-smHA-COS-F	AGGGAGATGACAGGAAGGACCTTCTCCATTTCGAATCGCGACTGACGCATGGCTCGACGAGGATGTACCC	pTUB1-YFP-smHA-HXGPRT
TgPDE9-smHA-COS-R	TTTCAACAAGATCAGCATGTCTTCCTCGACGTTCCAGCTCCTCGCTCTGTATAGGGCGAATTGGAGCTCC
TgPDE10-smHA-COS-F	TCTCGATGTGGGAAGGGGCGCAAGACGAAGTCGACCAGGCAAGCGCAAAGGGCTCGACGAGGATGTACCC	pTUB1-YFP-smHA-HXGPRT
TgPDE10-smHA-COS-R	GTCCCGCACCTCTGTGAAGACTTCAACACGCAGACGTCCTCTCTACCTCTATAGGGCGAATTGGAGCTCC
TgPDE11-smHA-COS-F	AGACGGCGGTGACGATGAAGAATCCAGAACACCACGCGTCTCAGAAGCAAGGCTCGACGAGGATGTACCC	pTUB1-YFP-smHA-HXGPRT
TgPDE11-smHA-COS-R	GAACCTAGGACTGCATCCCCGACTCCCGCCGAGCAGGGAGAATGGACGCTATAGGGCGAATTGGAGCTCC
TgPDE12-smHA-COS-F	GTCTGCAAGAAAGTGCCTGCGAGTCCCTTAGAGTGGGGCCGCGGGAAGTGGGCTCGACGAGGATGTACCC	pTUB1-YFP-smHA-HXGPRT
TgPDE12-smHA-COS-R	ATTGTGAGACACCCTTCTACAGGCTCCGCCATTTATTCGGCGGACTACGTATAGGGCGAATTGGAGCTCC
TgPDE13-smHA-COS-F	AGAGCCAGGGGAAGCGTCGCGACGAGAAGAAGCCCGAGAAGAGCAAGACAGGCTCGACGAGGATGTACCC	pTUB1-YFP-smHA-HXGPRT
TgPDE13-smHA-COS-R	CTGTATAAATTTGTACGAGAACGCGCGCAAGTCATTGTGGAAAAATGCCGATAGGGCGAATTGGAGCTCC
TgPDE14-smHA-COS-F	GAAGAAGCAGCCAACAAAGTGGAAGAAGAGTATCTGAAGGCACATCCGCCGGCTCGACGAGGATGTACCC	pTUB1-YFP-smHA-HXGPRT
TgPDE14-smHA-COS-R	CCTTTGATCACTCCATATGCATATACATATGCACATATACATATATAGATATAGGGCGAATTGGAGCTCC
TgPDE15-smHA-COS-F	TGGCAAGAGTTCAAGATCAAGAACAAGCGGACTATGCGTATCCAGAAGGTGGCTCGACGAGGATGTACCC	pTUB1-YFP-smHA-HXGPRT
TgPDE15-smHA-COS-R	ATCTTATTACAAGTCGTTATCGGTTTGATGGAACTATCACACACAGTTAAATAGGGCGAATTGGAGCTCC
TgPDE16-smHA-COS-F	TTGTTCTCAGCGAGGAGTTCGACGGCTATCGACCGCCCAGCTTGGACGTAGGCTCGACGAGGATGTACCC	pTUB1-YFP-smHA-HXGPRT
TgPDE16-smHA-COS-R	ATTTGTAAACATTGAAGCGGTGGATATTCACACATCCCGATACTGTAGTCATAGGGCGAATTGGAGCTCC
TgPDE17-smHA-COS-F	GAGGACTCGTCCGGAGGCACCTCAAACGATGGTCAACGATCTCACCCTGCGGCTCGACGAGGATGTACCC	pTUB1-YFP-smHA-HXGPRT
TgPDE17-smHA-COS-R	CTCGAATACAGACTGTCAACTGTAACGAAGGCGAAGCAAAGCGGAACACAATAGGGCGAATTGGAGCTCC
TgPDE18-smHA-COS-F	GCCTAGAGACGGAACTGTTGCACGTCGAAAAAAGGGTGTGCGAAACAGTGGGCTCGACGAGGATGTACCC	pTUB1-YFP-smHA-HXGPRT
TgPDE18-smHA-COS-R	AGACAGTGTGACCGTTTTTGGTGTCGCAGTCCTCTCGTTTTGTGCTTTGTATAGGGCGAATTGGAGCTCC
Screening of transgenic strains expressing smHA-tagged TgPDE1-18
TgPDE1-smHA-Scr-F	ACACGCACACCTCGTGAAAGCC
TgPDE2-smHA-Scr-F	AACTGCCCAGTGCTTTGGCATT
TgPDE3-smHA-Scr-F	ACAGGTGGCGAACGGAGGTGTG
TgPDE4-smHA-Scr-F	ATTCTTTTGATTATTATAGGTA
TgPDE5-smHA-Scr-F	TCGCAAACCATATGAGACAATG
TgPDE6-smHA-Scr-F	ACAGTAGGAGTCCCTTTCGTCC
TgPDE7-smHA-Scr-F	ACACCTTTGTGTATGCATGCAC
TgPDE8-smHA-Scr-F	ACGCTTATTCAGCAACAGCGCG
TgPDE9-smHA-Scr-F	ACACCCGAGTGTTCCGGTGGGT
TgPDE10-smHA-Scr-F	GTTCCGGTGGGTCAGGCGCCCC
TgPDE11-smHA-Scr-F	TGAGCGCTGAAGATGTTGTTTC
TgPDE12-smHA-Scr-F	ATAGATGGTCCCGTCAAGCTCT
TgPDE13-smHA-Scr-F	AGATTTGTAAAACGCTGTCGTC
TgPDE14-smHA-Scr-F	TTTGTCTCTTCAGAAAGTACTG
TgPDE15-smHA-Scr-F	AGTAACGTCGCTGATGAAGAGG
TgPDE16-smHA-Scr-F	TCATTCAATGGTGAGCCTCCTC
TgPDE17-smHA-Scr-F	ACGGCTGATGTGTGCGTGTGTG
TgPDE18-smHA-Scr-F	ATCCAACGAGGGCACACGAGAC
TgPDEx-smHA-R (common to all above Forward primers)	GGCTGTTGAAGTTGTATTCC

## Sheet: Knockout of TgPDE9
Step 1: CRISPR sgRNA targeting the 5'UTR of TgPDE9 or HXGPRT selection cassette
TgPDE9-5UTR-sgRNA-F (Construct 1)	GGAGTTCAGGCGCCTCATTG GTTTTAGAGCTAGAAATAGC	pSAG1-Cas9-U6-UPRTsgRNA
HXGPRT-sgRNA-F (Construct 2)	GATCGCTCCAACAGCTTGAAGTTTTAGAGCTAGAAATAGC	pSAG1-Cas9-U6-UPRTsgRNA
TgPDEx-sgRNA--R (common to above Forward primers)	AACTTGACATCCCCATTTAC	pSAG1-Cas9-U6-UPRTsgRNA
Step 2: Dual CRISPR plasmid (Cloning of HXGPRT-sgRNA into pSAG1-Cas9-U6-TgPDE9-5'UTRsgRNA vector)
HXGPRT-sgRNA-KpnI-F	CGAATTGGGTACCCAAGTAAGCAGAAGCACGCTG
HXGPRT-sgRNA-XhoI-R	TCGACCTCGAGAATTAACCCTCACTAAAGG
Crossover Sequences (COS) for deletion of smHA-tagged TgPDE9
TgPDE9-KO-5'COS-F	TGTGTATCCATCACTGTGCCATAGTTCTGTCACACCCCAGTGCGATTCGCGACTTTTCGTCTTTTTGTCTGAGAATTCGAGCTCGGTACC	pTUB1-YFP-AID-3HA-DHFR.TS -HXGPRT
TgPDE9-KO-3'COS-R	CAGCGCCCGTCGTCCAGGCGCGCGAGACGCGGAACAGCCGCTCTTCCACAGGCTGTGCAGTGGAGACAAAAACAGCTATGACCATGATTA
Genomic PCR screening of TgPDE9 mutant (delta-tgpde9 strain)
TgPDE9-KO-5'Scr-F	ACGAACTTCCGGCTCCTGCT
TgPDE9-KO-5'Scr-R	TTGCCGACTGATGGAGAG
TgPDE9-KO-3'Scr-F	GACTTTGTAAACCAGTAAAC
TgPDE9-KO-3'Scr-R	CCATTGTGAACATCCTCAAC

## Sheet: PCR screening amplicons
Name	PCR Amplicon Size (bp)
TgPDE1-smHA	876
TgPDE2-smHA	1000
TgPDE3-smHA	880
TgPDE4-smHA	879
TgPDE5-smHA	882
TgPDE6-smHA	997
TgPDE7-smHA	898
TgPDE8-smHA	859
TgPDE9-smHA	895
TgPDE10-smHA	885
TgPDE11-smHA	901
TgPDE12-smHA	893
TgPDE13-smHA	879
TgPDE14-smHA	862
TgPDE15-smHA	913
TgPDE16-smHA	890
TgPDE17-smHA	1001
TgPDE18-smHA	1007
TgPDE9-KO-5'Scr	1480
TgPDE9-KO-3'Scr	3313
